# Supplementary material for: Morphological Seed Traits Predict Early Performance of Native Species to Pelletized Seed Enhancement Technologies
Source: Plants (Basel). 2024 Aug 14;13(16):2256. doi: 10.3390/plants13162256 (PMC11360080; doi:10.3390/plants13162256)
Supplement: Supplementary file 1 [file plants-13-02256-s001.zip]

Archive with 1 entries (1 files):
- plants-3078474-supplementary.pdf
